# Supplementary material for: Socio-Ecological Correlates of Food Literacy Across Regional Contexts in China
Source: Nutrients. 2026 Apr 3;18(7):1151. doi: 10.3390/nu18071151 (PMC13074418; doi:10.3390/nu18071151)
Supplement: Supplementary file 1 [file nutrients-18-01151-s001.zip]

Archive with 1 entries (1 files):
- nutrients-4219437-supplementary.pdf
